# Supplementary material for: Molecular Characterization Informs Prognosis in Patients With Localized Ewing Sarcoma: A Report From the Children's Oncology Group
Source: J Clin Oncol. 2025 Nov 3;43(35):3750–9. doi: 10.1200/JCO-25-00157 (PMC12614438; doi:10.1200/JCO-25-00157)
Supplement: Supplementary file 1 [file jco-43-3750-s003.xlsx]

## Sheet: Data
ID	Sample_diagnostic	Sample_included_as_trial_eligible	Sample_included_as_canonical_ewing_sarcoma	Sample_included_for_fusion_analysis	Fusion	Sample_included_for_CNA_analysis	1q_gain	8_gain	12_gain	16q_loss	rCNA	Sample_included_for_mutation_analysis	TP53_mutant	TP53_cDNA_Change	TP53_Protein_Change	TP53_VAF	STAG2_mutant	STAG2_cDNA_Change	STAG2_Protein_Change	STAG2_VAF	Sample_evaluated_for_STAG2_IHC_but_unintrepatable	Sample_included_for_STAG2_IHC_analysis	Highest_score_for_positive_control	Percent_staining_0	Percent_staining_1	Percent_staining_2	Percent_staining_3	Total_percent	H_score	H_score_normalized
Patient_1	TRUE	TRUE	FALSE	UNCALLABLE	-	UNCALLABLE	-	-	-	-	FALSE	UNCALLABLE	-				-				FALSE	EXCLUDE_DUE_TO_NO_FET_ETS	2	100	0	0	0	100	0	0
Patient_2	TRUE	TRUE	FALSE	UNCALLABLE	-	EXCLUDE_DUE_TO_NO_FET_ETS	N	YES	YES	YES	TRUE	UNCALLABLE	-				-				FALSE	EXCLUDE_DUE_TO_NO_FET_ETS	2	100	0	0	0	100	0	0
Patient_3	TRUE	TRUE	FALSE	UNCALLABLE	-	UNCALLABLE	-	-	-	-	FALSE	EXCLUDE_DUE_TO_NO_FET_ETS	N				N				FALSE	EXCLUDE_DUE_TO_NO_FET_ETS	3	40	60	0	0	100	60	60
Patient_4	TRUE	TRUE	FALSE	UNCALLABLE	-	UNCALLABLE	-	-	-	-	FALSE	UNCALLABLE	-				-				FALSE	EXCLUDE_DUE_TO_NO_FET_ETS	1	70	30	0	0	100	30	90
Patient_5	TRUE	TRUE	FALSE	UNCALLABLE	-	EXCLUDE_DUE_TO_NO_FET_ETS	N	YES	YES	N	TRUE	UNCALLABLE	-				-				FALSE	EXCLUDE_DUE_TO_NO_FET_ETS	3	20	50	20	10	100	120	120
Patient_6	FALSE	TRUE	FALSE	UNCALLABLE	-	UNCALLABLE	-	-	-	-	FALSE	EXCLUDE_DUE_TO_NO_FET_ETS	N				N				FALSE	EXCLUDE_DUE_TO_NO_FET_ETS	2	40	40	20	0	100	80	120
Patient_7	TRUE	TRUE	FALSE	UNCALLABLE	-	UNCALLABLE	-	-	-	-	FALSE	EXCLUDE_DUE_TO_NO_FET_ETS	N				N				FALSE	EXCLUDE_DUE_TO_NO_FET_ETS	2	20	60	20	0	100	100	150
Patient_8	TRUE	TRUE	FALSE	UNCALLABLE	-	EXCLUDE_DUE_TO_NO_FET_ETS	YES	N	N	N	TRUE	EXCLUDE_DUE_TO_NO_FET_ETS	N				N				FALSE	EXCLUDE_DUE_TO_NO_FET_ETS	3	10	30	50	10	100	160	160
Patient_9	TRUE	TRUE	FALSE	UNCALLABLE	-	UNCALLABLE	-	-	-	-	FALSE	UNCALLABLE	-				-				FALSE	EXCLUDE_DUE_TO_NO_FET_ETS	3	10	20	60	10	100	170	170
Patient_10	TRUE	TRUE	FALSE	UNCALLABLE	-	UNCALLABLE	-	-	-	-	FALSE	UNCALLABLE	-				-				FALSE	EXCLUDE_DUE_TO_NO_FET_ETS	3	20	20	30	30	100	170	170
Patient_11	TRUE	TRUE	FALSE	UNCALLABLE	-	EXCLUDE_DUE_TO_NO_FET_ETS	N	YES	N	N	TRUE	EXCLUDE_DUE_TO_NO_FET_ETS	N				N				FALSE	EXCLUDE_DUE_TO_NO_FET_ETS	2	10	70	15	5	100	115	172.5
Patient_12	TRUE	TRUE	FALSE	UNCALLABLE	-	EXCLUDE_DUE_TO_NO_FET_ETS	YES	N	N	N	TRUE	EXCLUDE_DUE_TO_NO_FET_ETS	N				N				FALSE	EXCLUDE_DUE_TO_NO_FET_ETS	1	40	60	0	0	100	60	180
Patient_13	TRUE	TRUE	FALSE	UNCALLABLE	-	UNCALLABLE	-	-	-	-	FALSE	UNCALLABLE	-				-				FALSE	EXCLUDE_DUE_TO_NO_FET_ETS	2	0	70	30	0	100	130	195
Patient_14	TRUE	TRUE	FALSE	UNCALLABLE	-	EXCLUDE_DUE_TO_NO_FET_ETS	YES	YES	YES	YES	TRUE	EXCLUDE_DUE_TO_NO_FET_ETS	N				N				FALSE	EXCLUDE_DUE_TO_NO_FET_ETS	3	0	10	80	10	100	200	200
Patient_15	TRUE	TRUE	FALSE	UNCALLABLE	-	UNCALLABLE	-	-	-	-	FALSE	UNCALLABLE	-				-				FALSE	EXCLUDE_DUE_TO_NO_FET_ETS	3	0	30	30	40	100	210	210
Patient_16	TRUE	TRUE	FALSE	UNCALLABLE	-	UNCALLABLE	-	-	-	-	FALSE	UNCALLABLE	-				-				FALSE	EXCLUDE_DUE_TO_NO_FET_ETS	3	30	0	0	70	100	210	210
Patient_17	TRUE	TRUE	FALSE	UNCALLABLE	-	UNCALLABLE	-	-	-	-	FALSE	UNCALLABLE	-				-				FALSE	EXCLUDE_DUE_TO_NO_FET_ETS	3	10	0	50	40	100	220	220
Patient_18	TRUE	TRUE	FALSE	UNCALLABLE	-	UNCALLABLE	-	-	-	-	FALSE	UNCALLABLE	-				-				FALSE	EXCLUDE_DUE_TO_NO_FET_ETS	2	20	30	30	20	100	150	225
Patient_19	TRUE	TRUE	FALSE	UNCALLABLE	-	UNCALLABLE	-	-	-	-	FALSE	UNCALLABLE	-				-				FALSE	EXCLUDE_DUE_TO_NO_FET_ETS	1	20	80	0	0	100	80	240
Patient_20	TRUE	TRUE	FALSE	UNCALLABLE	-	UNCALLABLE	-	-	-	-	FALSE	EXCLUDE_DUE_TO_NO_FET_ETS	N				N				FALSE	EXCLUDE_DUE_TO_NO_FET_ETS	2	0	30	70	0	100	170	255
Patient_21	TRUE	TRUE	FALSE	UNCALLABLE	-	UNCALLABLE	-	-	-	-	FALSE	UNCALLABLE	-				-				FALSE	EXCLUDE_DUE_TO_NO_FET_ETS	2	10	10	80	0	100	170	255
Patient_22	TRUE	TRUE	FALSE	UNCALLABLE	-	EXCLUDE_DUE_TO_NO_FET_ETS	N	YES	N	YES	TRUE	EXCLUDE_DUE_TO_NO_FET_ETS	N				N				FALSE	EXCLUDE_DUE_TO_NO_FET_ETS	2	0	20	80	0	100	180	270
Patient_23	TRUE	TRUE	FALSE	UNCALLABLE	-	UNCALLABLE	-	-	-	-	FALSE	UNCALLABLE	-				-				FALSE	EXCLUDE_DUE_TO_NO_FET_ETS	3	0	0	20	80	100	280	280
Patient_24	TRUE	TRUE	FALSE	UNCALLABLE	-	UNCALLABLE	-	-	-	-	FALSE	UNCALLABLE	-				-				FALSE	EXCLUDE_DUE_TO_NO_FET_ETS	3	0	0	10	90	100	290	290
Patient_25	TRUE	TRUE	FALSE	UNCALLABLE	-	UNCALLABLE	-	-	-	-	FALSE	EXCLUDE_DUE_TO_NO_FET_ETS	N				N				FALSE	EXCLUDE_DUE_TO_NO_FET_ETS	3	0	0	10	90	100	290	290
Patient_26	TRUE	TRUE	FALSE	UNCALLABLE	-	UNCALLABLE	-	-	-	-	FALSE	EXCLUDE_DUE_TO_NO_FET_ETS	N				N				FALSE	EXCLUDE_DUE_TO_NO_FET_ETS	2	5	15	60	20	100	195	292.5
Patient_27	TRUE	TRUE	FALSE	EXCLUDE_DUE_TO_NO_FET_ETS	CIC-NUTM1	EXCLUDE_DUE_TO_NO_FET_ETS	YES	N	N	N	TRUE	EXCLUDE_DUE_TO_NO_FET_ETS	N				N				FALSE	EXCLUDE_DUE_TO_NO_FET_ETS	3	0	0	0	100	100	300	300
Patient_28	TRUE	TRUE	FALSE	EXCLUDE_DUE_TO_NO_FET_ETS	BCOR-CCNB3	EXCLUDE_DUE_TO_NO_FET_ETS	N	N	N	N	FALSE	EXCLUDE_DUE_TO_NO_FET_ETS	N				N				FALSE	EXCLUDE_DUE_TO_NO_FET_ETS	3	0	0	0	100	100	300	300
Patient_29	TRUE	TRUE	FALSE	UNCALLABLE	-	UNCALLABLE	-	-	-	-	FALSE	UNCALLABLE	-				-				FALSE	EXCLUDE_DUE_TO_NO_FET_ETS	3	0	0	0	100	100	300	300
Patient_30	TRUE	TRUE	FALSE	UNCALLABLE	-	UNCALLABLE	-	-	-	-	FALSE	UNCALLABLE	-				-				FALSE	EXCLUDE_DUE_TO_NO_FET_ETS	3	0	0	0	100	100	300	300
Patient_31	TRUE	TRUE	FALSE	UNCALLABLE	-	UNCALLABLE	-	-	-	-	FALSE	EXCLUDE_DUE_TO_NO_FET_ETS	N				N				FALSE	EXCLUDE_DUE_TO_NO_FET_ETS	3	0	0	0	100	100	300	300
Patient_32	TRUE	TRUE	FALSE	UNCALLABLE	-	UNCALLABLE	-	-	-	-	FALSE	UNCALLABLE	-				-				FALSE	EXCLUDE_DUE_TO_NO_FET_ETS	1	0	80	20	0	100	120	300
Patient_33	TRUE	TRUE	FALSE	UNCALLABLE	-	EXCLUDE_DUE_TO_NO_FET_ETS	N	YES	N	N	TRUE	EXCLUDE_DUE_TO_NO_FET_ETS	N				N				FALSE	EXCLUDE_DUE_TO_NO_FET_ETS	3	0	0	0	100	100	300	300
Patient_34	TRUE	TRUE	FALSE	UNCALLABLE	-	EXCLUDE_DUE_TO_NO_FET_ETS	YES	N	N	YES	TRUE	UNCALLABLE	-				-				FALSE	EXCLUDE_DUE_TO_NO_FET_ETS	3	0	0	0	100	100	300	300
Patient_35	TRUE	TRUE	FALSE	UNCALLABLE	-	UNCALLABLE	-	-	-	-	FALSE	UNCALLABLE	-				-				FALSE	EXCLUDE_DUE_TO_NO_FET_ETS	3	0	0	0	100	100	300	300
Patient_36	TRUE	TRUE	FALSE	UNCALLABLE	-	UNCALLABLE	-	-	-	-	FALSE	UNCALLABLE	-				-				FALSE	EXCLUDE_DUE_TO_NO_FET_ETS	3	0	0	0	100	100	300	300
Patient_37	TRUE	TRUE	FALSE	UNCALLABLE	-	EXCLUDE_DUE_TO_NO_FET_ETS	N	YES	YES	N	TRUE	UNCALLABLE	-				-				FALSE	EXCLUDE_DUE_TO_NO_FET_ETS	2	0	0	0	100	100	300	300
Patient_38	TRUE	FALSE	FALSE	EXCLUDE_DUE_TO_NO_FET_ETS	BCOR-CCNB3	EXCLUDE_DUE_TO_NO_FET_ETS	N	N	N	N	FALSE	EXCLUDE_DUE_TO_NO_FET_ETS	N				N				FALSE	UNCALLABLE	-	-	-	-	-	-	-	-
Patient_39	FALSE	TRUE	FALSE	EXCLUDE_DUE_TO_NO_FET_ETS	BCOR-CCNB3	EXCLUDE_DUE_TO_NO_FET_ETS	N	N	N	N	FALSE	EXCLUDE_DUE_TO_NO_FET_ETS	N				N				FALSE	UNCALLABLE	-	-	-	-	-	-	-	-
Patient_40	TRUE	TRUE	FALSE	EXCLUDE_DUE_TO_NO_FET_ETS	EWS-ATF1	EXCLUDE_DUE_TO_NO_FET_ETS	N	YES	YES	N	TRUE	EXCLUDE_DUE_TO_NO_FET_ETS	N				N				TRUE	UNCALLABLE	-	-	-	-	-	-	-	-
Patient_41	TRUE	FALSE	FALSE	UNCALLABLE	-	UNCALLABLE	-	-	-	-	FALSE	EXCLUDE_DUE_TO_NO_FET_ETS	YES	c.375G>T	p.T125T	0.728916	N				TRUE	UNCALLABLE	-	-	-	-	-	-	-	-
Patient_42	TRUE	TRUE	FALSE	UNCALLABLE	-	UNCALLABLE	-	-	-	-	FALSE	EXCLUDE_DUE_TO_NO_FET_ETS	N				N				FALSE	UNCALLABLE	-	-	-	-	-	-	-	-
Patient_43	FALSE	TRUE	FALSE	UNCALLABLE	-	UNCALLABLE	-	-	-	-	FALSE	EXCLUDE_DUE_TO_NO_FET_ETS	N				N				FALSE	UNCALLABLE	-	-	-	-	-	-	-	-
Patient_44	TRUE	TRUE	FALSE	UNCALLABLE	-	UNCALLABLE	-	-	-	-	FALSE	EXCLUDE_DUE_TO_NO_FET_ETS	N				N				FALSE	UNCALLABLE	-	-	-	-	-	-	-	-
Patient_45	FALSE	TRUE	FALSE	UNCALLABLE	-	UNCALLABLE	-	-	-	-	FALSE	EXCLUDE_DUE_TO_NO_FET_ETS	N				N				FALSE	UNCALLABLE	-	-	-	-	-	-	-	-
Patient_46	TRUE	TRUE	FALSE	UNCALLABLE	-	EXCLUDE_DUE_TO_NO_FET_ETS	N	YES	YES	YES	TRUE	EXCLUDE_DUE_TO_NO_FET_ETS	N				N				TRUE	UNCALLABLE	-	-	-	-	-	-	-	-
Patient_47	TRUE	TRUE	FALSE	UNCALLABLE	-	EXCLUDE_DUE_TO_NO_FET_ETS	N	N	YES	YES	TRUE	EXCLUDE_DUE_TO_NO_FET_ETS	N				N				FALSE	UNCALLABLE	-	-	-	-	-	-	-	-
Patient_48	FALSE	TRUE	FALSE	UNCALLABLE	-	UNCALLABLE	-	-	-	-	FALSE	EXCLUDE_DUE_TO_NO_FET_ETS	N				N				FALSE	UNCALLABLE	-	-	-	-	-	-	-	-
Patient_49	TRUE	TRUE	FALSE	UNCALLABLE	-	EXCLUDE_DUE_TO_NO_FET_ETS	N	N	YES	N	TRUE	EXCLUDE_DUE_TO_NO_FET_ETS	N				N				TRUE	UNCALLABLE	-	-	-	-	-	-	-	-
Patient_50	TRUE	TRUE	FALSE	UNCALLABLE	-	EXCLUDE_DUE_TO_NO_FET_ETS	YES	YES	YES	YES	TRUE	UNCALLABLE	-				-				TRUE	UNCALLABLE	-	-	-	-	-	-	-	-
Patient_51	TRUE	TRUE	FALSE	UNCALLABLE	-	UNCALLABLE	-	-	-	-	FALSE	EXCLUDE_DUE_TO_NO_FET_ETS	N				N				TRUE	UNCALLABLE	-	-	-	-	-	-	-	-
Patient_52	TRUE	TRUE	FALSE	UNCALLABLE	-	UNCALLABLE	-	-	-	-	FALSE	UNCALLABLE	-				-				TRUE	UNCALLABLE	-	-	-	-	-	-	-	-
Patient_53	TRUE	TRUE	FALSE	UNCALLABLE	-	EXCLUDE_DUE_TO_NO_FET_ETS	N	YES	N	N	TRUE	UNCALLABLE	-				-				TRUE	UNCALLABLE	-	-	-	-	-	-	-	-
Patient_54	TRUE	TRUE	FALSE	UNCALLABLE	-	EXCLUDE_DUE_TO_NO_FET_ETS	N	YES	N	N	TRUE	UNCALLABLE	-				-				TRUE	UNCALLABLE	-	-	-	-	-	-	-	-
Patient_55	TRUE	TRUE	FALSE	UNCALLABLE	-	UNCALLABLE	-	-	-	-	FALSE	EXCLUDE_DUE_TO_NO_FET_ETS	N				N				TRUE	UNCALLABLE	-	-	-	-	-	-	-	-
Patient_56	TRUE	TRUE	FALSE	UNCALLABLE	-	UNCALLABLE	-	-	-	-	FALSE	UNCALLABLE	-				-				TRUE	UNCALLABLE	-	-	-	-	-	-	-	-
Patient_57	TRUE	TRUE	FALSE	UNCALLABLE	-	UNCALLABLE	-	-	-	-	FALSE	EXCLUDE_DUE_TO_NO_FET_ETS	N				N				TRUE	UNCALLABLE	-	-	-	-	-	-	-	-
Patient_58	TRUE	TRUE	FALSE	UNCALLABLE	-	UNCALLABLE	-	-	-	-	FALSE	EXCLUDE_DUE_TO_NO_FET_ETS	N				N				TRUE	UNCALLABLE	-	-	-	-	-	-	-	-
Patient_59	TRUE	TRUE	FALSE	UNCALLABLE	-	UNCALLABLE	-	-	-	-	FALSE	UNCALLABLE	-				-				TRUE	UNCALLABLE	-	-	-	-	-	-	-	-
Patient_60	TRUE	TRUE	FALSE	UNCALLABLE	-	EXCLUDE_DUE_TO_NO_FET_ETS	YES	N	N	YES	TRUE	EXCLUDE_DUE_TO_NO_FET_ETS	N				N				TRUE	UNCALLABLE	-	-	-	-	-	-	-	-
Patient_61	TRUE	TRUE	FALSE	UNCALLABLE	-	UNCALLABLE	-	-	-	-	FALSE	UNCALLABLE	-				-				TRUE	UNCALLABLE	-	-	-	-	-	-	-	-
Patient_62	TRUE	TRUE	FALSE	UNCALLABLE	-	UNCALLABLE	-	-	-	-	FALSE	UNCALLABLE	-				-				TRUE	UNCALLABLE	-	-	-	-	-	-	-	-
Patient_63	TRUE	TRUE	FALSE	UNCALLABLE	-	UNCALLABLE	-	-	-	-	FALSE	UNCALLABLE	-				-				TRUE	UNCALLABLE	-	-	-	-	-	-	-	-
Patient_64	TRUE	TRUE	FALSE	UNCALLABLE	-	EXCLUDE_DUE_TO_NO_FET_ETS	YES	YES	YES	N	TRUE	UNCALLABLE	-				-				TRUE	UNCALLABLE	-	-	-	-	-	-	-	-
Patient_65	TRUE	TRUE	FALSE	UNCALLABLE	-	EXCLUDE_DUE_TO_NO_FET_ETS	N	YES	YES	N	TRUE	UNCALLABLE	-				-				TRUE	UNCALLABLE	-	-	-	-	-	-	-	-
Patient_66	TRUE	TRUE	FALSE	UNCALLABLE	-	UNCALLABLE	-	-	-	-	FALSE	UNCALLABLE	-				-				TRUE	UNCALLABLE	-	-	-	-	-	-	-	-
Patient_67	TRUE	TRUE	FALSE	UNCALLABLE	-	UNCALLABLE	-	-	-	-	FALSE	EXCLUDE_DUE_TO_NO_FET_ETS	N				N				TRUE	UNCALLABLE	-	-	-	-	-	-	-	-
Patient_68	TRUE	TRUE	FALSE	UNCALLABLE	-	UNCALLABLE	-	-	-	-	FALSE	UNCALLABLE	-				-				TRUE	UNCALLABLE	-	-	-	-	-	-	-	-
Patient_69	TRUE	TRUE	FALSE	UNCALLABLE	-	UNCALLABLE	-	-	-	-	FALSE	UNCALLABLE	-				-				TRUE	UNCALLABLE	-	-	-	-	-	-	-	-
Patient_70	TRUE	TRUE	FALSE	UNCALLABLE	-	UNCALLABLE	-	-	-	-	FALSE	UNCALLABLE	-				-				TRUE	UNCALLABLE	-	-	-	-	-	-	-	-
Patient_71	TRUE	TRUE	FALSE	UNCALLABLE	-	UNCALLABLE	-	-	-	-	FALSE	UNCALLABLE	-				-				FALSE	UNCALLABLE	-	-	-	-	-	-	-	-
Patient_72	TRUE	TRUE	TRUE	TRUE	EWS-FLI	TRUE	N	YES	YES	N	TRUE	TRUE	N				N				FALSE	UNCALLABLE	-	-	-	-	-	-	-	-
Patient_73	FALSE	TRUE	TRUE	TRUE	EWS-FLI	TRUE	N	N	N	N	FALSE	TRUE	N				N				FALSE	UNCALLABLE	-	-	-	-	-	-	-	-
Patient_74	TRUE	TRUE	TRUE	TRUE	EWS-FLI	TRUE	N	N	N	N	FALSE	TRUE	N				N				FALSE	UNCALLABLE	-	-	-	-	-	-	-	-
Patient_75	TRUE	TRUE	TRUE	TRUE	EWS-FLI	TRUE	N	YES	N	N	TRUE	TRUE	N				N				FALSE	UNCALLABLE	-	-	-	-	-	-	-	-
Patient_76	TRUE	TRUE	TRUE	TRUE	EWS-FLI	TRUE	N	YES	N	N	TRUE	TRUE	N				N				FALSE	UNCALLABLE	-	-	-	-	-	-	-	-
Patient_77	TRUE	TRUE	TRUE	TRUE	EWS-FLI	TRUE	N	N	N	N	FALSE	TRUE	N				N				FALSE	UNCALLABLE	-	-	-	-	-	-	-	-
Patient_78	FALSE	TRUE	TRUE	TRUE	EWS-FLI	TRUE	N	N	N	N	FALSE	TRUE	N				N				FALSE	UNCALLABLE	-	-	-	-	-	-	-	-
Patient_79	TRUE	TRUE	TRUE	TRUE	EWS-FLI	TRUE	N	YES	N	YES	TRUE	TRUE	N				N				FALSE	UNCALLABLE	-	-	-	-	-	-	-	-
Patient_80	TRUE	TRUE	TRUE	TRUE	EWS-FLI	TRUE	N	N	N	YES	TRUE	TRUE	N				N				FALSE	UNCALLABLE	-	-	-	-	-	-	-	-
Patient_81	FALSE	TRUE	TRUE	TRUE	EWS-FLI	TRUE	YES	YES	YES	YES	TRUE	TRUE	N				YES	c.2063T>A	p.L688*	0.936963	FALSE	UNCALLABLE	-	-	-	-	-	-	-	-
Patient_82	TRUE	TRUE	TRUE	TRUE	EWS-FLI	TRUE	N	YES	N	N	TRUE	TRUE	N				N				FALSE	UNCALLABLE	-	-	-	-	-	-	-	-
Patient_83	TRUE	TRUE	TRUE	TRUE	EWS-FLI	TRUE	N	N	N	N	FALSE	TRUE	YES	c.646G>A	p.V216M	0.823896	YES	c.1039_1043delTGTCT	p.CL347fs	0.40702	FALSE	UNCALLABLE	-	-	-	-	-	-	-	-
Patient_84	TRUE	TRUE	TRUE	TRUE	EWS-FLI	TRUE	N	YES	YES	YES	TRUE	TRUE	N				N				FALSE	UNCALLABLE	-	-	-	-	-	-	-	-
Patient_85	TRUE	TRUE	TRUE	TRUE	EWS-FLI	TRUE	N	YES	N	YES	TRUE	TRUE	N				N				FALSE	UNCALLABLE	-	-	-	-	-	-	-	-
Patient_86	FALSE	TRUE	TRUE	TRUE	EWS-FLI	TRUE	YES	YES	YES	YES	TRUE	TRUE	N				N				FALSE	UNCALLABLE	-	-	-	-	-	-	-	-
Patient_87	FALSE	TRUE	TRUE	TRUE	EWS-FLI	TRUE	N	YES	N	N	TRUE	TRUE	N				N				FALSE	UNCALLABLE	-	-	-	-	-	-	-	-
Patient_88	TRUE	TRUE	TRUE	TRUE	EWS-FLI	UNCALLABLE	-	-	-	-	FALSE	TRUE	N				N				FALSE	UNCALLABLE	-	-	-	-	-	-	-	-
Patient_89	TRUE	TRUE	TRUE	TRUE	EWS-FLI	TRUE	N	YES	YES	N	TRUE	TRUE	N				N				FALSE	UNCALLABLE	-	-	-	-	-	-	-	-
Patient_90	TRUE	TRUE	TRUE	TRUE	EWS-FLI	TRUE	N	N	N	N	FALSE	TRUE	N				N				FALSE	UNCALLABLE	-	-	-	-	-	-	-	-
Patient_91	TRUE	TRUE	TRUE	TRUE	EWS-FLI	UNCALLABLE	-	-	-	-	FALSE	TRUE	N				N				FALSE	UNCALLABLE	-	-	-	-	-	-	-	-
Patient_92	TRUE	TRUE	TRUE	TRUE	EWS-FLI	TRUE	N	YES	YES	N	TRUE	TRUE	N				YES	c.646C>T	p.R216*	0.331288	FALSE	UNCALLABLE	-	-	-	-	-	-	-	-
Patient_93	TRUE	TRUE	TRUE	TRUE	EWS-FLI	TRUE	N	YES	N	N	TRUE	TRUE	N				N				FALSE	UNCALLABLE	-	-	-	-	-	-	-	-
Patient_94	TRUE	TRUE	TRUE	TRUE	EWS-FLI	TRUE	N	N	N	N	FALSE	TRUE	N				N				FALSE	UNCALLABLE	-	-	-	-	-	-	-	-
Patient_95	TRUE	TRUE	TRUE	TRUE	EWS-FLI	TRUE	N	YES	N	N	TRUE	TRUE	N				YES	c.2196delC	p.H732fs	0.37881	FALSE	UNCALLABLE	-	-	-	-	-	-	-	-
Patient_96	TRUE	TRUE	TRUE	TRUE	EWS-FLI	TRUE	N	N	N	YES	TRUE	TRUE	N				N				FALSE	UNCALLABLE	-	-	-	-	-	-	-	-
Patient_97	FALSE	TRUE	TRUE	TRUE	EWS-FLI	UNCALLABLE	-	-	-	-	FALSE	TRUE	N				N				FALSE	UNCALLABLE	-	-	-	-	-	-	-	-
Patient_98	TRUE	TRUE	TRUE	TRUE	EWS-FLI	TRUE	N	N	N	N	FALSE	TRUE	N				N				FALSE	UNCALLABLE	-	-	-	-	-	-	-	-
Patient_99	FALSE	TRUE	TRUE	TRUE	EWS-FLI	TRUE	N	N	N	N	FALSE	TRUE	N				N				FALSE	UNCALLABLE	-	-	-	-	-	-	-	-
Patient_100	TRUE	TRUE	TRUE	TRUE	EWS-FLI	TRUE	N	YES	N	N	TRUE	TRUE	N				N				FALSE	UNCALLABLE	-	-	-	-	-	-	-	-
Patient_101	FALSE	TRUE	TRUE	TRUE	EWS-FLI	TRUE	YES	N	N	YES	TRUE	TRUE	YES	c.527G>T	p.C176F	0.134791	N				FALSE	UNCALLABLE	-	-	-	-	-	-	-	-
Patient_102	TRUE	TRUE	TRUE	TRUE	EWS-FLI	TRUE	N	YES	YES	YES	TRUE	TRUE	YES	c.817C>T	p.R273C	0.820884	YES	c.503G>A	p.W168*	0.910959	FALSE	UNCALLABLE	-	-	-	-	-	-	-	-
Patient_103	TRUE	TRUE	TRUE	TRUE	EWS-FLI	TRUE	YES	N	N	YES	TRUE	TRUE	YES	c.527G>T	p.C176F	0.15931	N				FALSE	UNCALLABLE	-	-	-	-	-	-	-	-
Patient_104	TRUE	TRUE	TRUE	TRUE	EWS-FLI	TRUE	N	YES	N	N	TRUE	TRUE	N				N				TRUE	UNCALLABLE	-	-	-	-	-	-	-	-
Patient_105	TRUE	TRUE	TRUE	TRUE	EWS-FLI	TRUE	N	YES	N	N	TRUE	TRUE	N				YES	c.1876_1877delAC	p.T626fs	0.0634921	FALSE	UNCALLABLE	-	-	-	-	-	-	-	-
Patient_106	TRUE	TRUE	TRUE	TRUE	EWS-FLI	TRUE	YES	YES	YES	N	TRUE	TRUE	N				YES	c.558T>A	p.C186*	0.366594	FALSE	UNCALLABLE	-	-	-	-	-	-	-	-
Patient_107	TRUE	TRUE	TRUE	TRUE	EWS-FLI	TRUE	YES	YES	N	YES	TRUE	TRUE	N				N				FALSE	UNCALLABLE	-	-	-	-	-	-	-	-
Patient_108	TRUE	TRUE	TRUE	TRUE	EWS-FLI	TRUE	N	N	N	YES	TRUE	TRUE	N				N				FALSE	UNCALLABLE	-	-	-	-	-	-	-	-
Patient_109	TRUE	TRUE	TRUE	TRUE	EWS-FLI	TRUE	N	YES	N	N	TRUE	TRUE	N				N				FALSE	UNCALLABLE	-	-	-	-	-	-	-	-
Patient_110	TRUE	TRUE	TRUE	TRUE	EWS-FLI	TRUE	N	YES	N	N	TRUE	TRUE	N				N				TRUE	UNCALLABLE	-	-	-	-	-	-	-	-
Patient_111	TRUE	TRUE	TRUE	TRUE	EWS-FLI	TRUE	N	N	N	N	FALSE	TRUE	N				N				FALSE	UNCALLABLE	-	-	-	-	-	-	-	-
Patient_112	FALSE	TRUE	TRUE	TRUE	EWS-FLI	TRUE	YES	N	N	N	TRUE	TRUE	N				N				FALSE	UNCALLABLE	-	-	-	-	-	-	-	-
Patient_113	TRUE	TRUE	TRUE	TRUE	EWS-ERG	TRUE	N	N	N	N	FALSE	TRUE	N				N				FALSE	UNCALLABLE	-	-	-	-	-	-	-	-
Patient_114	TRUE	TRUE	TRUE	TRUE	EWS-FLI	TRUE	YES	YES	N	YES	TRUE	TRUE	N				N				FALSE	UNCALLABLE	-	-	-	-	-	-	-	-
Patient_115	TRUE	FALSE	FALSE	TRUE	EWS-FLI	TRUE	N	YES	N	N	TRUE	TRUE	N				N				FALSE	UNCALLABLE	-	-	-	-	-	-	-	-
Patient_116	TRUE	TRUE	TRUE	TRUE	EWS-FLI	TRUE	N	YES	N	N	TRUE	TRUE	N				N				FALSE	UNCALLABLE	-	-	-	-	-	-	-	-
Patient_117	TRUE	TRUE	TRUE	TRUE	EWS-FLI	TRUE	N	N	N	N	FALSE	TRUE	N				N				TRUE	UNCALLABLE	-	-	-	-	-	-	-	-
Patient_118	TRUE	TRUE	TRUE	TRUE	EWS-FLI	TRUE	YES	YES	N	YES	TRUE	TRUE	YES	c.817C>T	p.R273C	0.222361	N				FALSE	UNCALLABLE	-	-	-	-	-	-	-	-
Patient_119	TRUE	TRUE	TRUE	TRUE	EWS-FLI	UNCALLABLE	-	-	-	-	FALSE	TRUE	N				N				TRUE	UNCALLABLE	-	-	-	-	-	-	-	-
Patient_120	TRUE	TRUE	TRUE	TRUE	EWS-FLI	TRUE	N	YES	N	N	TRUE	TRUE	N				N				FALSE	UNCALLABLE	-	-	-	-	-	-	-	-
Patient_121	TRUE	TRUE	TRUE	TRUE	EWS-FLI	TRUE	N	YES	N	N	TRUE	TRUE	N				N				FALSE	UNCALLABLE	-	-	-	-	-	-	-	-
Patient_122	TRUE	TRUE	TRUE	TRUE	EWS-FLI	TRUE	N	N	N	N	FALSE	TRUE	N				N				TRUE	UNCALLABLE	-	-	-	-	-	-	-	-
Patient_123	TRUE	TRUE	TRUE	TRUE	EWS-FLI	TRUE	YES	YES	N	N	TRUE	TRUE	N				N				FALSE	UNCALLABLE	-	-	-	-	-	-	-	-
Patient_124	TRUE	TRUE	TRUE	TRUE	EWS-FLI	TRUE	N	N	YES	N	TRUE	TRUE	YES	c.817C>T	p.R273C	0.498951	N				FALSE	UNCALLABLE	-	-	-	-	-	-	-	-
Patient_125	TRUE	TRUE	TRUE	TRUE	EWS-FLI	TRUE	N	N	N	N	FALSE	TRUE	N				N				FALSE	UNCALLABLE	-	-	-	-	-	-	-	-
Patient_126	TRUE	TRUE	TRUE	TRUE	EWS-FLI	TRUE	N	YES	N	N	TRUE	TRUE	N				N				FALSE	UNCALLABLE	-	-	-	-	-	-	-	-
Patient_127	TRUE	TRUE	TRUE	TRUE	EWS-FLI	TRUE	N	YES	N	N	TRUE	TRUE	N				N				FALSE	UNCALLABLE	-	-	-	-	-	-	-	-
Patient_128	TRUE	TRUE	TRUE	TRUE	EWS-FLI	TRUE	N	N	N	N	FALSE	TRUE	N				N				FALSE	UNCALLABLE	-	-	-	-	-	-	-	-
Patient_129	FALSE	TRUE	TRUE	TRUE	EWS-FLI	TRUE	N	YES	N	N	TRUE	TRUE	N				N				FALSE	UNCALLABLE	-	-	-	-	-	-	-	-
Patient_130	TRUE	TRUE	TRUE	TRUE	EWS-FLI	TRUE	N	N	N	N	FALSE	TRUE	N				N				FALSE	UNCALLABLE	-	-	-	-	-	-	-	-
Patient_131	TRUE	TRUE	TRUE	TRUE	EWS-FLI	TRUE	YES	YES	YES	N	TRUE	TRUE	YES	c.743G>A	p.R248Q	0.751817	N				FALSE	UNCALLABLE	-	-	-	-	-	-	-	-
Patient_132	TRUE	TRUE	TRUE	TRUE	EWS-ERG	TRUE	YES	N	N	YES	TRUE	TRUE	N				N				FALSE	UNCALLABLE	-	-	-	-	-	-	-	-
Patient_133	TRUE	TRUE	TRUE	TRUE	EWS-FLI	TRUE	N	N	YES	N	TRUE	TRUE	N				N				FALSE	UNCALLABLE	-	-	-	-	-	-	-	-
Patient_134	TRUE	TRUE	TRUE	TRUE	EWS-FLI	TRUE	YES	N	YES	N	TRUE	TRUE	YES	c.764_766delTCA	p.I255del	0.280537	YES	c.775C>T	p.R259*	0.218519	FALSE	UNCALLABLE	-	-	-	-	-	-	-	-
Patient_135	TRUE	TRUE	TRUE	TRUE	EWS-FLI	TRUE	N	YES	N	N	TRUE	TRUE	N				N				FALSE	UNCALLABLE	-	-	-	-	-	-	-	-
Patient_136	TRUE	TRUE	TRUE	TRUE	EWS-FLI	TRUE	YES	N	N	YES	TRUE	TRUE	N				N				FALSE	UNCALLABLE	-	-	-	-	-	-	-	-
Patient_137	TRUE	TRUE	TRUE	TRUE	EWS-FLI	TRUE	N	N	N	N	FALSE	TRUE	N				N				TRUE	UNCALLABLE	-	-	-	-	-	-	-	-
Patient_138	TRUE	TRUE	TRUE	TRUE	EWS-FLI	UNCALLABLE	-	-	-	-	FALSE	TRUE	N				N				FALSE	UNCALLABLE	-	-	-	-	-	-	-	-
Patient_139	TRUE	TRUE	TRUE	TRUE	EWS-FLI	TRUE	YES	YES	YES	N	TRUE	TRUE	N				N				FALSE	UNCALLABLE	-	-	-	-	-	-	-	-
Patient_140	FALSE	TRUE	TRUE	TRUE	EWS-FLI	TRUE	N	YES	N	N	TRUE	TRUE	N				N				TRUE	UNCALLABLE	-	-	-	-	-	-	-	-
Patient_141	TRUE	TRUE	TRUE	TRUE	EWS-FLI	UNCALLABLE	-	-	-	-	FALSE	TRUE	N				N				TRUE	UNCALLABLE	-	-	-	-	-	-	-	-
Patient_142	TRUE	TRUE	TRUE	TRUE	EWS-ERG	TRUE	N	YES	N	N	TRUE	TRUE	N				N				FALSE	UNCALLABLE	-	-	-	-	-	-	-	-
Patient_143	TRUE	TRUE	TRUE	TRUE	EWS-ERG	TRUE	YES	YES	N	YES	TRUE	TRUE	N				N				FALSE	UNCALLABLE	-	-	-	-	-	-	-	-
Patient_144	TRUE	TRUE	TRUE	TRUE	EWS-FLI	TRUE	YES	YES	N	YES	TRUE	TRUE	N				YES	c.646C>T	p.R216*	0.190476	TRUE	UNCALLABLE	-	-	-	-	-	-	-	-
Patient_145	TRUE	TRUE	TRUE	TRUE	EWS-FLI	TRUE	N	N	N	N	FALSE	TRUE	N				N				TRUE	UNCALLABLE	-	-	-	-	-	-	-	-
Patient_146	TRUE	TRUE	TRUE	TRUE	EWS-FLI	TRUE	YES	N	N	N	TRUE	TRUE	N				N				TRUE	UNCALLABLE	-	-	-	-	-	-	-	-
Patient_147	TRUE	TRUE	TRUE	TRUE	EWS-FLI	UNCALLABLE	-	-	-	-	FALSE	TRUE	N				N				TRUE	UNCALLABLE	-	-	-	-	-	-	-	-
Patient_148	TRUE	TRUE	TRUE	TRUE	EWS-FLI	UNCALLABLE	-	-	-	-	FALSE	TRUE	N				N				TRUE	UNCALLABLE	-	-	-	-	-	-	-	-
Patient_149	TRUE	TRUE	TRUE	TRUE	EWS-FLI	TRUE	N	N	N	N	FALSE	TRUE	N				N				TRUE	UNCALLABLE	-	-	-	-	-	-	-	-
Patient_150	TRUE	TRUE	TRUE	TRUE	EWS-FLI	TRUE	N	N	N	N	FALSE	TRUE	N				N				TRUE	UNCALLABLE	-	-	-	-	-	-	-	-
Patient_151	TRUE	TRUE	TRUE	TRUE	EWS-FLI	UNCALLABLE	-	-	-	-	FALSE	TRUE	N				N				TRUE	UNCALLABLE	-	-	-	-	-	-	-	-
Patient_152	TRUE	TRUE	TRUE	TRUE	EWS-FLI	TRUE	N	YES	N	N	TRUE	TRUE	N				N				FALSE	UNCALLABLE	-	-	-	-	-	-	-	-
Patient_153	TRUE	TRUE	TRUE	TRUE	EWS-FLI	TRUE	N	YES	N	N	TRUE	TRUE	N				N				TRUE	UNCALLABLE	-	-	-	-	-	-	-	-
Patient_154	TRUE	TRUE	TRUE	TRUE	EWS-FLI	UNCALLABLE	-	-	-	-	FALSE	TRUE	N				N				TRUE	UNCALLABLE	-	-	-	-	-	-	-	-
Patient_155	TRUE	TRUE	TRUE	TRUE	EWS-FLI	TRUE	N	YES	N	YES	TRUE	TRUE	N				N				TRUE	UNCALLABLE	-	-	-	-	-	-	-	-
Patient_156	TRUE	TRUE	TRUE	TRUE	EWS-FLI	TRUE	YES	YES	N	N	TRUE	TRUE	N				N				TRUE	UNCALLABLE	-	-	-	-	-	-	-	-
Patient_157	TRUE	TRUE	TRUE	TRUE	EWS-FLI	TRUE	YES	YES	YES	N	TRUE	TRUE	N				YES	c.646C>T	p.R216*	0.0962199	TRUE	UNCALLABLE	-	-	-	-	-	-	-	-
Patient_158	TRUE	TRUE	TRUE	TRUE	EWS-FLI	TRUE	N	YES	N	N	TRUE	TRUE	N				N				TRUE	UNCALLABLE	-	-	-	-	-	-	-	-
Patient_159	TRUE	TRUE	TRUE	TRUE	EWS-FLI	TRUE	N	N	N	N	FALSE	TRUE	N				N				TRUE	UNCALLABLE	-	-	-	-	-	-	-	-
Patient_160	TRUE	TRUE	TRUE	TRUE	EWS-FLI	UNCALLABLE	-	-	-	-	FALSE	TRUE	N				N				TRUE	UNCALLABLE	-	-	-	-	-	-	-	-
Patient_161	TRUE	TRUE	TRUE	TRUE	EWS-FLI	TRUE	N	N	N	N	FALSE	TRUE	N				N				TRUE	UNCALLABLE	-	-	-	-	-	-	-	-
Patient_162	TRUE	TRUE	TRUE	TRUE	EWS-FLI	TRUE	N	YES	N	N	TRUE	TRUE	N				N				TRUE	UNCALLABLE	-	-	-	-	-	-	-	-
Patient_163	TRUE	TRUE	TRUE	TRUE	EWS-FLI	TRUE	N	YES	N	N	TRUE	TRUE	N				N				TRUE	UNCALLABLE	-	-	-	-	-	-	-	-
Patient_164	TRUE	TRUE	TRUE	TRUE	EWS-FLI	TRUE	YES	YES	YES	N	TRUE	TRUE	YES	c.577C>G	p.H193D	0.617391	N				TRUE	UNCALLABLE	-	-	-	-	-	-	-	-
Patient_165	TRUE	TRUE	TRUE	TRUE	EWS-FLI	TRUE	N	YES	YES	N	TRUE	TRUE	N				N				FALSE	UNCALLABLE	-	-	-	-	-	-	-	-
Patient_166	TRUE	TRUE	TRUE	TRUE	EWS-FLI	TRUE	N	N	N	N	FALSE	TRUE	N				N				FALSE	UNCALLABLE	-	-	-	-	-	-	-	-
Patient_167	TRUE	TRUE	TRUE	TRUE	EWS-FLI	TRUE	N	N	N	N	FALSE	TRUE	N				N				TRUE	UNCALLABLE	-	-	-	-	-	-	-	-
Patient_168	TRUE	TRUE	TRUE	TRUE	EWS-ERG	TRUE	N	YES	YES	N	TRUE	UNCALLABLE	-				-				TRUE	UNCALLABLE	-	-	-	-	-	-	-	-
Patient_169	TRUE	TRUE	TRUE	TRUE	EWS-FLI	TRUE	N	N	N	N	FALSE	TRUE	N				N				TRUE	UNCALLABLE	-	-	-	-	-	-	-	-
Patient_170	TRUE	TRUE	TRUE	TRUE	EWS-ETV1	UNCALLABLE	-	-	-	-	FALSE	TRUE	N				N				FALSE	UNCALLABLE	-	-	-	-	-	-	-	-
Patient_171	TRUE	TRUE	TRUE	TRUE	EWS-FLI	TRUE	YES	YES	YES	N	TRUE	TRUE	N				N				TRUE	UNCALLABLE	-	-	-	-	-	-	-	-
Patient_172	TRUE	TRUE	TRUE	TRUE	EWS-FLI	TRUE	N	YES	N	N	TRUE	TRUE	N				N				FALSE	UNCALLABLE	-	-	-	-	-	-	-	-
Patient_173	TRUE	TRUE	TRUE	TRUE	EWS-FLI	TRUE	N	N	N	N	FALSE	TRUE	N				N				TRUE	UNCALLABLE	-	-	-	-	-	-	-	-
Patient_174	TRUE	TRUE	TRUE	TRUE	EWS-FLI	TRUE	N	YES	N	N	TRUE	TRUE	N				N				TRUE	UNCALLABLE	-	-	-	-	-	-	-	-
Patient_175	TRUE	TRUE	TRUE	TRUE	EWS-FLI	TRUE	N	YES	N	N	TRUE	TRUE	N				N				TRUE	UNCALLABLE	-	-	-	-	-	-	-	-
Patient_176	TRUE	TRUE	TRUE	TRUE	EWS-FLI	TRUE	N	YES	N	N	TRUE	TRUE	N				N				TRUE	UNCALLABLE	-	-	-	-	-	-	-	-
Patient_177	TRUE	TRUE	TRUE	TRUE	EWS-FLI	TRUE	N	N	N	N	FALSE	TRUE	N				N				TRUE	UNCALLABLE	-	-	-	-	-	-	-	-
Patient_178	TRUE	TRUE	TRUE	TRUE	EWS-FLI	TRUE	YES	N	YES	N	TRUE	TRUE	N				N				TRUE	UNCALLABLE	-	-	-	-	-	-	-	-
Patient_179	TRUE	TRUE	TRUE	TRUE	EWS-FLI	TRUE	N	YES	N	N	TRUE	TRUE	N				N				TRUE	UNCALLABLE	-	-	-	-	-	-	-	-
Patient_180	TRUE	TRUE	TRUE	TRUE	EWS-FLI	TRUE	N	N	N	N	FALSE	TRUE	N				N				TRUE	UNCALLABLE	-	-	-	-	-	-	-	-
Patient_181	TRUE	TRUE	TRUE	TRUE	EWS-FLI	TRUE	N	YES	N	N	TRUE	TRUE	N				YES	c.646C>T	p.R216*	0.769231	TRUE	UNCALLABLE	-	-	-	-	-	-	-	-
Patient_182	TRUE	TRUE	TRUE	TRUE	EWS-FLI	TRUE	N	YES	N	N	TRUE	TRUE	N				N				TRUE	UNCALLABLE	-	-	-	-	-	-	-	-
Patient_183	TRUE	TRUE	TRUE	TRUE	EWS-FLI	TRUE	N	YES	YES	N	TRUE	TRUE	YES	c.817C>T	p.R273C	0.407323	N				TRUE	UNCALLABLE	-	-	-	-	-	-	-	-
Patient_184	TRUE	TRUE	TRUE	TRUE	EWS-FLI	TRUE	N	N	N	N	FALSE	TRUE	N				N				TRUE	UNCALLABLE	-	-	-	-	-	-	-	-
Patient_185	TRUE	TRUE	TRUE	TRUE	EWS-FLI	TRUE	N	N	N	N	FALSE	TRUE	N				N				TRUE	UNCALLABLE	-	-	-	-	-	-	-	-
Patient_186	FALSE	TRUE	TRUE	TRUE	EWS-FLI	TRUE	N	YES	YES	N	TRUE	TRUE	N				YES	c.3661_3672delATGGATGAATCAGTAGGTTTAATTTAA	p.MDES1221del	0.512821	FALSE	TRUE	2	100	0	0	0	100	0	0
Patient_187	TRUE	TRUE	TRUE	TRUE	EWS-ERG	TRUE	N	N	N	N	FALSE	TRUE	YES	c.524G>A	p.R175H	0.438642	N				FALSE	TRUE	2	100	0	0	0	100	0	0
Patient_188	TRUE	TRUE	TRUE	TRUE	EWS-FLI	TRUE	N	N	N	N	FALSE	TRUE	N				N				FALSE	TRUE	1	100	0	0	0	100	0	0
Patient_189	TRUE	TRUE	TRUE	TRUE	EWS-FLI	TRUE	N	YES	N	N	TRUE	TRUE	YES	c.734G>T	p.G245V	0.863248	YES	c.646C>T	p.R216*	0.815385	FALSE	TRUE	1	100	0	0	0	100	0	0
Patient_190	TRUE	TRUE	TRUE	TRUE	EWS-FLI	TRUE	N	N	N	N	FALSE	TRUE	N				N				FALSE	TRUE	3	100	0	0	0	100	0	0
Patient_191	FALSE	TRUE	TRUE	TRUE	EWS-FLI	TRUE	N	N	YES	YES	TRUE	TRUE	N				YES	c.1024G>T	p.E342*	0.829851	FALSE	TRUE	2	100	0	0	0	100	0	0
Patient_192	TRUE	TRUE	TRUE	TRUE	EWS-FLI	TRUE	YES	YES	N	YES	TRUE	TRUE	N				N				FALSE	TRUE	3	100	0	0	0	100	0	0
Patient_193	TRUE	TRUE	TRUE	TRUE	EWS-FLI	TRUE	N	YES	YES	YES	TRUE	TRUE	N				N				FALSE	TRUE	2	100	0	0	0	100	0	0
Patient_194	TRUE	TRUE	TRUE	TRUE	EWS-FLI	TRUE	N	N	N	N	FALSE	TRUE	N				N				FALSE	TRUE	2	100	0	0	0	100	0	0
Patient_195	TRUE	TRUE	TRUE	TRUE	EWS-FLI	TRUE	N	YES	N	N	TRUE	TRUE	N				N				FALSE	TRUE	2	100	0	0	0	100	0	0
Patient_196	TRUE	TRUE	TRUE	TRUE	EWS-FLI	TRUE	YES	YES	YES	N	TRUE	TRUE	N				YES	c.646C>T	p.R216*	0.444444	FALSE	TRUE	3	100	0	0	0	100	0	0
Patient_197	TRUE	TRUE	TRUE	TRUE	EWS-FLI	TRUE	N	YES	YES	N	TRUE	TRUE	N				YES	c.2273_2274insG	p.L759fs	0.307692	FALSE	TRUE	2	100	0	0	0	100	0	0
Patient_198	TRUE	TRUE	TRUE	TRUE	EWS-FLI	TRUE	N	N	N	N	FALSE	TRUE	N				N				FALSE	TRUE	3	100	0	0	0	100	0	0
Patient_199	TRUE	TRUE	TRUE	TRUE	EWS-FLI	TRUE	N	YES	N	N	TRUE	TRUE	N				N				FALSE	TRUE	2	100	0	0	0	100	0	0
Patient_200	TRUE	TRUE	TRUE	TRUE	EWS-FLI	TRUE	N	N	N	N	FALSE	TRUE	N				YES	c.2616_2617insG	p.V873fs	0.350299	FALSE	TRUE	3	100	0	0	0	100	0	0
Patient_201	TRUE	TRUE	TRUE	TRUE	EWS-FLI	TRUE	N	N	N	N	FALSE	TRUE	N				N				FALSE	TRUE	3	100	0	0	0	100	0	0
Patient_202	TRUE	TRUE	TRUE	TRUE	EWS-FLI	TRUE	N	N	N	N	FALSE	TRUE	N				YES	c.925_931delATTGAAG	p.IEE309fs	0.294118	FALSE	TRUE	3	100	0	0	0	100	0	0
Patient_203	TRUE	TRUE	TRUE	TRUE	EWS-FLI	TRUE	YES	N	N	YES	TRUE	TRUE	N				N				FALSE	TRUE	3	100	0	0	0	100	0	0
Patient_204	TRUE	TRUE	TRUE	TRUE	EWS-FLI	TRUE	N	N	N	N	FALSE	TRUE	N				N				FALSE	TRUE	3	100	0	0	0	100	0	0
Patient_205	TRUE	TRUE	TRUE	TRUE	EWS-FLI	TRUE	YES	N	YES	YES	TRUE	TRUE	N				N				FALSE	TRUE	3	100	0	0	0	100	0	0
Patient_206	TRUE	TRUE	TRUE	TRUE	EWS-FLI	TRUE	N	N	N	N	FALSE	TRUE	N				N				FALSE	TRUE	3	100	0	0	0	100	0	0
Patient_207	TRUE	TRUE	TRUE	TRUE	EWS-FLI	TRUE	YES	YES	YES	YES	TRUE	TRUE	N				YES	c.1316_1323delGTAGAGAT	p.RRD439fs	0.80531	FALSE	TRUE	3	100	0	0	0	100	0	0
Patient_208	TRUE	TRUE	TRUE	TRUE	EWS-FLI	TRUE	N	N	N	N	FALSE	TRUE	YES	c.637C>T	p.R213*	0.591892	N				FALSE	TRUE	3	90	0	0	10	100	30	30
Patient_209	TRUE	TRUE	TRUE	TRUE	EWS-ERG	TRUE	N	N	N	N	FALSE	TRUE	N				N				FALSE	TRUE	1	90	10	0	0	100	10	30
Patient_210	TRUE	TRUE	TRUE	TRUE	EWS-FLI	UNCALLABLE	-	-	-	-	FALSE	TRUE	N				N				FALSE	TRUE	1	90	10	0	0	100	10	30
Patient_211	TRUE	TRUE	TRUE	TRUE	EWS-FLI	TRUE	N	YES	N	N	TRUE	TRUE	N				N				FALSE	TRUE	1	90	10	0	0	100	10	30
Patient_212	TRUE	TRUE	TRUE	TRUE	EWS-FLI	TRUE	N	YES	N	N	TRUE	TRUE	N				N				FALSE	TRUE	1	90	10	0	0	100	10	30
Patient_213	TRUE	TRUE	TRUE	TRUE	EWS-FLI	TRUE	N	N	N	N	FALSE	TRUE	N				N				FALSE	TRUE	1	90	5	5	0	100	15	45
Patient_214	TRUE	TRUE	TRUE	TRUE	EWS-FLI	TRUE	N	N	N	N	FALSE	TRUE	N				N				FALSE	TRUE	1	80	20	0	0	100	20	60
Patient_215	TRUE	TRUE	TRUE	TRUE	EWS-FLI	TRUE	N	N	N	N	FALSE	TRUE	N				N				FALSE	TRUE	3	70	10	0	20	100	70	70
Patient_216	TRUE	TRUE	TRUE	TRUE	EWS-FLI	TRUE	N	YES	N	N	TRUE	TRUE	N				N				FALSE	TRUE	2	60	30	10	0	100	50	75
Patient_217	TRUE	TRUE	TRUE	TRUE	EWS-FLI	TRUE	YES	N	N	N	TRUE	TRUE	N				N				FALSE	TRUE	2	60	30	10	0	100	50	75
Patient_218	TRUE	TRUE	TRUE	TRUE	EWS-FLI	TRUE	YES	YES	YES	N	TRUE	TRUE	N				N				FALSE	TRUE	2	50	40	10	0	100	60	90
Patient_219	TRUE	TRUE	TRUE	TRUE	EWS-FLI	TRUE	YES	N	N	YES	TRUE	TRUE	N				N				FALSE	TRUE	3	60	10	10	20	100	90	90
Patient_220	TRUE	TRUE	TRUE	TRUE	EWS-FLI	TRUE	N	YES	N	N	TRUE	TRUE	N				N				FALSE	TRUE	3	70	0	0	30	100	90	90
Patient_221	TRUE	TRUE	TRUE	TRUE	EWS-FLI	TRUE	N	YES	N	N	TRUE	TRUE	N				N				FALSE	TRUE	3	50	10	20	20	100	110	110
Patient_222	TRUE	TRUE	TRUE	TRUE	EWS-FLI	TRUE	N	N	N	N	FALSE	TRUE	N				N				FALSE	TRUE	3	30	35	25	10	100	115	115
Patient_223	TRUE	TRUE	TRUE	TRUE	EWS-FLI	TRUE	N	YES	YES	N	TRUE	TRUE	N				YES	c.563delA	p.Y188fs	0.125	FALSE	TRUE	2	40	40	20	0	100	80	120
Patient_224	TRUE	TRUE	TRUE	TRUE	EWS-FLI	UNCALLABLE	-	-	-	-	FALSE	TRUE	N				N				FALSE	TRUE	2	50	20	30	0	100	80	120
Patient_225	TRUE	TRUE	TRUE	TRUE	EWS-FLI	UNCALLABLE	-	-	-	-	FALSE	TRUE	N				N				FALSE	TRUE	1	65	30	5	0	100	40	120
Patient_226	TRUE	TRUE	TRUE	TRUE	EWS-FLI	TRUE	N	YES	N	N	TRUE	TRUE	N				N				FALSE	TRUE	2	20	70	10	0	100	90	135
Patient_227	TRUE	TRUE	TRUE	TRUE	EWS-FLI	TRUE	N	N	N	N	FALSE	TRUE	N				N				FALSE	TRUE	3	20	30	40	10	100	140	140
Patient_228	TRUE	TRUE	TRUE	TRUE	EWS-FLI	TRUE	N	N	N	N	FALSE	TRUE	N				N				FALSE	TRUE	3	30	20	30	20	100	140	140
Patient_229	TRUE	TRUE	TRUE	TRUE	EWS-FLI	TRUE	N	N	N	N	FALSE	TRUE	N				N				FALSE	TRUE	3	30	20	30	20	100	140	140
Patient_230	TRUE	TRUE	TRUE	TRUE	EWS-FLI	TRUE	N	N	N	N	FALSE	TRUE	N				N				FALSE	TRUE	2	10	80	10	0	100	100	150
Patient_231	TRUE	TRUE	TRUE	TRUE	EWS-FLI	TRUE	N	N	N	N	FALSE	TRUE	N				YES	c.1840C>T	p.R614*	0.383234	FALSE	TRUE	2	20	60	20	0	100	100	150
Patient_232	TRUE	TRUE	TRUE	TRUE	EWS-FLI	TRUE	N	N	N	N	FALSE	TRUE	N				N				FALSE	TRUE	2	20	60	20	0	100	100	150
Patient_233	TRUE	TRUE	TRUE	TRUE	EWS-FLI	TRUE	N	N	N	N	FALSE	TRUE	N				N				FALSE	TRUE	2	20	60	20	0	100	100	150
Patient_234	TRUE	TRUE	TRUE	TRUE	EWS-FLI	TRUE	YES	N	N	N	TRUE	TRUE	N				N				FALSE	TRUE	2	30	40	30	0	100	100	150
Patient_235	TRUE	TRUE	TRUE	TRUE	EWS-FLI	UNCALLABLE	-	-	-	-	FALSE	UNCALLABLE	-				-				FALSE	TRUE	1	50	50	0	0	100	50	150
Patient_236	TRUE	TRUE	TRUE	TRUE	EWS-ERG	TRUE	N	N	N	N	FALSE	TRUE	N				N				FALSE	TRUE	3	10	30	50	10	100	160	160
Patient_237	TRUE	TRUE	TRUE	TRUE	EWS-FLI	TRUE	YES	N	N	YES	TRUE	TRUE	N				N				FALSE	TRUE	3	10	30	50	10	100	160	160
Patient_238	TRUE	TRUE	TRUE	TRUE	EWS-FLI	UNCALLABLE	-	-	-	-	FALSE	TRUE	N				N				FALSE	TRUE	3	40	10	0	50	100	160	160
Patient_239	TRUE	TRUE	TRUE	TRUE	EWS-FLI	TRUE	YES	YES	N	N	TRUE	TRUE	N				N				FALSE	TRUE	2	30	40	20	10	100	110	165
Patient_240	TRUE	TRUE	TRUE	TRUE	EWS-FLI	TRUE	N	N	N	N	FALSE	TRUE	N				N				FALSE	TRUE	3	0	60	0	40	100	180	180
Patient_241	TRUE	TRUE	TRUE	TRUE	EWS-FLI	TRUE	N	YES	N	N	TRUE	TRUE	N				N				FALSE	TRUE	1	40	60	0	0	100	60	180
Patient_242	TRUE	TRUE	TRUE	TRUE	EWS-FLI	TRUE	N	YES	N	N	TRUE	TRUE	N				N				FALSE	TRUE	3	40	0	0	60	100	180	180
Patient_243	TRUE	TRUE	TRUE	TRUE	EWS-FLI	UNCALLABLE	-	-	-	-	FALSE	TRUE	N				N				FALSE	TRUE	3	5	15	70	10	100	185	185
Patient_244	TRUE	TRUE	TRUE	TRUE	EWS-FLI	TRUE	YES	N	N	YES	TRUE	TRUE	N				N				FALSE	TRUE	3	10	20	40	30	100	190	190
Patient_245	TRUE	TRUE	TRUE	TRUE	EWS-FLI	TRUE	YES	YES	YES	N	TRUE	TRUE	N				N				FALSE	TRUE	3	10	10	60	20	100	190	190
Patient_246	TRUE	TRUE	TRUE	TRUE	EWS-FLI	TRUE	N	N	N	N	FALSE	TRUE	N				N				FALSE	TRUE	3	10	20	40	30	100	190	190
Patient_247	TRUE	TRUE	TRUE	TRUE	EWS-ERG	UNCALLABLE	-	-	-	-	FALSE	TRUE	N				N				FALSE	TRUE	3	10	10	60	20	100	190	190
Patient_248	TRUE	TRUE	TRUE	TRUE	EWS-FLI	TRUE	N	YES	YES	N	TRUE	TRUE	N				N				FALSE	TRUE	3	10	30	20	40	100	190	190
Patient_249	TRUE	TRUE	TRUE	TRUE	EWS-FLI	TRUE	YES	N	N	N	TRUE	TRUE	N				N				FALSE	TRUE	3	0	30	40	30	100	200	200
Patient_250	TRUE	TRUE	TRUE	TRUE	EWS-FLI	UNCALLABLE	-	-	-	-	FALSE	TRUE	N				N				FALSE	TRUE	3	0	0	100	0	100	200	200
Patient_251	TRUE	TRUE	TRUE	TRUE	EWS-ERG	TRUE	N	N	N	N	FALSE	TRUE	N				N				FALSE	TRUE	3	20	0	40	40	100	200	200
Patient_252	TRUE	TRUE	TRUE	TRUE	EWS-FLI	TRUE	N	N	N	N	FALSE	TRUE	N				N				FALSE	TRUE	3	20	10	20	50	100	200	200
Patient_253	TRUE	TRUE	TRUE	TRUE	EWS-ERG	TRUE	N	YES	YES	N	TRUE	TRUE	N				N				FALSE	TRUE	3	0	20	50	30	100	210	210
Patient_254	TRUE	TRUE	TRUE	TRUE	EWS-FLI	TRUE	N	YES	YES	N	TRUE	TRUE	N				N				FALSE	TRUE	3	0	30	30	40	100	210	210
Patient_255	TRUE	TRUE	TRUE	TRUE	EWS-FLI	UNCALLABLE	-	-	-	-	FALSE	TRUE	N				N				FALSE	TRUE	3	0	10	70	20	100	210	210
Patient_256	TRUE	TRUE	TRUE	TRUE	EWS-FLI	TRUE	N	N	N	N	FALSE	TRUE	N				N				FALSE	TRUE	3	10	10	40	40	100	210	210
Patient_257	TRUE	TRUE	TRUE	TRUE	EWS-FLI	TRUE	N	N	N	N	FALSE	TRUE	N				N				FALSE	TRUE	2	20	30	40	10	100	140	210
Patient_258	TRUE	TRUE	TRUE	TRUE	EWS-ERG	TRUE	N	N	N	N	FALSE	TRUE	N				N				FALSE	TRUE	2	20	20	60	0	100	140	210
Patient_259	TRUE	TRUE	TRUE	TRUE	EWS-FLI	TRUE	N	N	N	N	FALSE	TRUE	N				N				FALSE	TRUE	1	30	70	0	0	100	70	210
Patient_260	TRUE	TRUE	TRUE	TRUE	EWS-FLI	TRUE	YES	N	N	YES	TRUE	TRUE	N				N				FALSE	TRUE	1	30	70	0	0	100	70	210
Patient_261	TRUE	TRUE	TRUE	TRUE	EWS-FLI	TRUE	N	YES	N	N	TRUE	TRUE	N				N				FALSE	TRUE	3	30	0	0	70	100	210	210
Patient_262	TRUE	TRUE	TRUE	TRUE	EWS-FLI	TRUE	N	YES	N	N	TRUE	TRUE	N				N				FALSE	TRUE	1	40	50	10	0	100	70	210
Patient_263	TRUE	TRUE	TRUE	TRUE	EWS-FLI	TRUE	YES	YES	YES	N	TRUE	TRUE	N				N				FALSE	TRUE	1	40	50	10	0	100	70	210
Patient_264	TRUE	TRUE	TRUE	TRUE	EWS-FLI	TRUE	N	N	N	N	FALSE	TRUE	N				N				FALSE	TRUE	2	10	30	60	0	100	150	225
Patient_265	TRUE	TRUE	TRUE	TRUE	EWS-FLI	UNCALLABLE	-	-	-	-	FALSE	TRUE	N				N				FALSE	TRUE	2	20	20	50	10	100	150	225
Patient_266	TRUE	TRUE	TRUE	TRUE	EWS-FLI	TRUE	YES	N	N	YES	TRUE	TRUE	N				N				FALSE	TRUE	2	20	20	50	10	100	150	225
Patient_267	TRUE	TRUE	TRUE	TRUE	EWS-ERG	UNCALLABLE	-	-	-	-	FALSE	TRUE	N				N				FALSE	TRUE	2	0	40	60	0	100	160	240
Patient_268	TRUE	TRUE	TRUE	TRUE	EWS-FLI	TRUE	N	YES	N	N	TRUE	TRUE	N				N				FALSE	TRUE	2	10	30	50	10	100	160	240
Patient_269	TRUE	TRUE	TRUE	TRUE	EWS-FLI	TRUE	N	N	N	N	FALSE	TRUE	N				N				FALSE	TRUE	3	10	10	10	70	100	240	240
Patient_270	TRUE	TRUE	TRUE	TRUE	EWS-FLI	TRUE	N	N	N	N	FALSE	TRUE	N				N				FALSE	TRUE	3	10	10	10	70	100	240	240
Patient_271	TRUE	TRUE	TRUE	TRUE	EWS-ERG	TRUE	N	YES	N	N	TRUE	TRUE	N				N				FALSE	TRUE	3	10	10	10	70	100	240	240
Patient_272	TRUE	TRUE	TRUE	TRUE	EWS-FLI	TRUE	YES	YES	N	N	TRUE	TRUE	N				N				FALSE	TRUE	2	20	20	40	20	100	160	240
Patient_273	TRUE	TRUE	TRUE	TRUE	EWS-FLI	TRUE	N	YES	N	N	TRUE	TRUE	N				N				FALSE	TRUE	1	20	80	0	0	100	80	240
Patient_274	TRUE	TRUE	TRUE	TRUE	EWS-FLI	UNCALLABLE	-	-	-	-	FALSE	TRUE	N				N				FALSE	TRUE	2	20	0	80	0	100	160	240
Patient_275	TRUE	TRUE	TRUE	TRUE	EWS-FLI	TRUE	YES	YES	YES	YES	TRUE	TRUE	N				N				FALSE	TRUE	1	20	80	0	0	100	80	240
Patient_276	TRUE	TRUE	TRUE	TRUE	EWS-FLI	TRUE	N	N	N	N	FALSE	TRUE	N				N				FALSE	TRUE	1	20	80	0	0	100	80	240
Patient_277	TRUE	TRUE	TRUE	TRUE	EWS-FLI	TRUE	N	YES	YES	N	TRUE	TRUE	N				N				FALSE	TRUE	1	20	80	0	0	100	80	240
Patient_278	TRUE	TRUE	TRUE	TRUE	EWS-FLI	TRUE	N	YES	N	N	TRUE	TRUE	N				N				FALSE	TRUE	1	20	80	0	0	100	80	240
Patient_279	TRUE	TRUE	TRUE	TRUE	EWS-FLI	TRUE	N	YES	YES	N	TRUE	TRUE	N				N				FALSE	TRUE	3	20	0	0	80	100	240	240
Patient_280	TRUE	TRUE	TRUE	TRUE	EWS-FLI	TRUE	N	YES	N	N	TRUE	TRUE	N				N				FALSE	TRUE	1	20	80	0	0	100	80	240
Patient_281	TRUE	TRUE	TRUE	TRUE	EWS-FLI	TRUE	N	YES	N	N	TRUE	TRUE	N				N				FALSE	TRUE	2	0	30	70	0	100	170	255
Patient_282	TRUE	TRUE	TRUE	TRUE	EWS-FLI	TRUE	N	N	N	N	FALSE	TRUE	N				N				FALSE	TRUE	2	10	10	80	0	100	170	255
Patient_283	TRUE	TRUE	TRUE	TRUE	EWS-FLI	TRUE	N	N	N	N	FALSE	TRUE	N				N				FALSE	TRUE	2	10	10	80	0	100	170	255
Patient_284	TRUE	TRUE	TRUE	TRUE	EWS-FLI	TRUE	N	N	N	N	FALSE	TRUE	N				N				FALSE	TRUE	3	0	10	20	70	100	260	260
Patient_285	TRUE	TRUE	TRUE	TRUE	EWS-FLI	TRUE	N	N	YES	YES	TRUE	UNCALLABLE	-				-				FALSE	TRUE	2	5	20	70	5	100	175	262.5
Patient_286	TRUE	TRUE	TRUE	TRUE	EWS-FLI	TRUE	YES	N	YES	YES	TRUE	TRUE	N				N				FALSE	TRUE	2	5	15	80	0	100	175	262.5
Patient_287	TRUE	TRUE	TRUE	TRUE	EWS-FEV	UNCALLABLE	-	-	-	-	FALSE	TRUE	N				N				FALSE	TRUE	3	5	5	10	80	100	265	265
Patient_288	TRUE	TRUE	TRUE	TRUE	EWS-FLI	UNCALLABLE	-	-	-	-	FALSE	TRUE	N				N				FALSE	TRUE	3	0	0	30	70	100	270	270
Patient_289	TRUE	TRUE	TRUE	TRUE	EWS-FLI	TRUE	N	YES	YES	YES	TRUE	TRUE	N				N				FALSE	TRUE	3	0	0	30	70	100	270	270
Patient_290	TRUE	TRUE	TRUE	TRUE	EWS-ERG	UNCALLABLE	-	-	-	-	FALSE	TRUE	N				N				FALSE	TRUE	2	0	30	60	10	100	180	270
Patient_291	TRUE	TRUE	TRUE	TRUE	EWS-FLI	TRUE	N	YES	N	N	TRUE	TRUE	N				N				FALSE	TRUE	2	0	20	80	0	100	180	270
Patient_292	TRUE	TRUE	TRUE	TRUE	EWS-FLI	TRUE	YES	YES	YES	N	TRUE	TRUE	N				N				FALSE	TRUE	3	0	0	30	70	100	270	270
Patient_293	TRUE	TRUE	TRUE	TRUE	EWS-ERG	TRUE	N	N	N	N	FALSE	TRUE	N				N				FALSE	TRUE	1	10	90	0	0	100	90	270
Patient_294	TRUE	TRUE	TRUE	TRUE	EWS-FLI	TRUE	N	N	N	N	FALSE	TRUE	N				N				FALSE	TRUE	1	10	90	0	0	100	90	270
Patient_295	TRUE	TRUE	TRUE	TRUE	EWS-FLI	TRUE	N	N	N	N	FALSE	TRUE	N				N				FALSE	TRUE	2	10	10	70	10	100	180	270
Patient_296	TRUE	TRUE	TRUE	TRUE	EWS-FLI	TRUE	N	N	N	N	FALSE	TRUE	N				N				FALSE	TRUE	2	10	20	50	20	100	180	270
Patient_297	TRUE	TRUE	TRUE	TRUE	EWS-FLI	TRUE	N	N	N	N	FALSE	TRUE	N				N				FALSE	TRUE	2	10	10	70	10	100	180	270
Patient_298	TRUE	TRUE	TRUE	TRUE	EWS-FLI	TRUE	N	YES	YES	N	TRUE	TRUE	N				N				FALSE	TRUE	3	10	0	0	90	100	270	270
Patient_299	TRUE	TRUE	TRUE	TRUE	EWS-FLI	TRUE	N	N	N	N	FALSE	TRUE	N				N				FALSE	TRUE	3	10	0	0	90	100	270	270
Patient_300	TRUE	TRUE	TRUE	TRUE	EWS-FLI	TRUE	N	N	N	YES	TRUE	TRUE	N				N				FALSE	TRUE	1	20	70	10	0	100	90	270
Patient_301	TRUE	TRUE	TRUE	TRUE	EWS-FLI	UNCALLABLE	-	-	-	-	FALSE	TRUE	N				N				FALSE	TRUE	3	0	0	20	80	100	280	280
Patient_302	TRUE	TRUE	TRUE	TRUE	EWS-FLI	TRUE	N	YES	YES	N	TRUE	TRUE	N				N				FALSE	TRUE	3	0	0	20	80	100	280	280
Patient_303	TRUE	TRUE	TRUE	TRUE	EWS-FLI	TRUE	YES	N	N	YES	TRUE	TRUE	N				N				FALSE	TRUE	3	0	0	20	80	100	280	280
Patient_304	TRUE	TRUE	TRUE	TRUE	EWS-FLI	TRUE	N	YES	YES	N	TRUE	TRUE	N				N				FALSE	TRUE	3	0	0	20	80	100	280	280
Patient_305	FALSE	TRUE	TRUE	TRUE	EWS-ERG	TRUE	N	YES	N	N	TRUE	TRUE	N				N				FALSE	TRUE	2	0	10	90	0	100	190	285
Patient_306	TRUE	TRUE	TRUE	TRUE	EWS-FLI	TRUE	N	YES	N	YES	TRUE	TRUE	N				N				FALSE	TRUE	2	0	20	70	10	100	190	285
Patient_307	TRUE	TRUE	TRUE	TRUE	EWS-FLI	UNCALLABLE	-	-	-	-	FALSE	TRUE	N				N				FALSE	TRUE	3	0	0	10	90	100	290	290
Patient_308	TRUE	TRUE	TRUE	TRUE	EWS-FLI	TRUE	N	N	N	N	FALSE	TRUE	N				N				FALSE	TRUE	3	0	0	10	90	100	290	290
Patient_309	TRUE	TRUE	TRUE	TRUE	EWS-FLI	TRUE	N	YES	N	N	TRUE	TRUE	N				N				FALSE	TRUE	3	0	0	0	100	100	300	300
Patient_310	TRUE	TRUE	TRUE	TRUE	EWS-FLI	TRUE	YES	YES	YES	YES	TRUE	TRUE	N				N				FALSE	TRUE	3	0	0	0	100	100	300	300
Patient_311	TRUE	TRUE	TRUE	TRUE	EWS-FLI	TRUE	N	YES	N	N	TRUE	TRUE	N				N				FALSE	TRUE	3	0	0	0	100	100	300	300
Patient_312	TRUE	TRUE	TRUE	TRUE	EWS-FLI	UNCALLABLE	-	-	-	-	FALSE	TRUE	N				N				FALSE	TRUE	2	0	0	100	0	100	200	300
Patient_313	TRUE	TRUE	TRUE	TRUE	EWS-FLI	TRUE	N	N	N	N	FALSE	TRUE	N				N				FALSE	TRUE	3	0	0	0	100	100	300	300
Patient_314	TRUE	TRUE	TRUE	TRUE	EWS-ERG	UNCALLABLE	-	-	-	-	FALSE	TRUE	N				N				FALSE	TRUE	2	0	10	70	20	100	210	300
Patient_315	TRUE	TRUE	TRUE	TRUE	EWS-FLI	TRUE	N	YES	N	N	TRUE	TRUE	N				N				FALSE	TRUE	3	0	0	0	100	100	300	300
Patient_316	TRUE	TRUE	TRUE	TRUE	EWS-FLI	TRUE	N	N	N	N	FALSE	TRUE	N				N				FALSE	TRUE	3	0	0	0	100	100	300	300
Patient_317	TRUE	TRUE	TRUE	TRUE	EWS-FLI	TRUE	N	YES	YES	N	TRUE	TRUE	N				N				FALSE	TRUE	3	0	0	0	100	100	300	300
Patient_318	TRUE	TRUE	TRUE	TRUE	EWS-FLI	TRUE	N	N	N	N	FALSE	TRUE	N				N				FALSE	TRUE	3	0	0	0	100	100	300	300
Patient_319	TRUE	TRUE	TRUE	TRUE	EWS-ERG	TRUE	N	YES	N	N	TRUE	TRUE	N				N				FALSE	TRUE	1	0	100	0	0	100	100	300
Patient_320	TRUE	TRUE	TRUE	TRUE	EWS-FLI	UNCALLABLE	-	-	-	-	FALSE	TRUE	N				N				FALSE	TRUE	3	0	0	0	100	100	300	300
Patient_321	TRUE	TRUE	TRUE	TRUE	EWS-FLI	TRUE	N	YES	YES	N	TRUE	TRUE	N				N				FALSE	TRUE	3	0	0	0	100	100	300	300
Patient_322	TRUE	TRUE	TRUE	TRUE	EWS-FLI	TRUE	N	N	N	N	FALSE	TRUE	N				N				FALSE	TRUE	3	0	0	0	100	100	300	300
Patient_323	TRUE	TRUE	TRUE	TRUE	EWS-FLI	TRUE	N	YES	N	N	TRUE	TRUE	N				N				FALSE	TRUE	3	0	0	0	100	100	300	300
Patient_324	TRUE	TRUE	TRUE	TRUE	EWS-FLI	TRUE	N	YES	N	N	TRUE	TRUE	N				N				FALSE	TRUE	3	0	0	0	100	100	300	300
Patient_325	TRUE	TRUE	TRUE	TRUE	EWS-FLI	TRUE	YES	YES	N	YES	TRUE	UNCALLABLE	-				-				FALSE	TRUE	3	0	0	0	100	100	300	300
Patient_326	TRUE	TRUE	TRUE	TRUE	EWS-ERG	TRUE	N	YES	N	N	TRUE	TRUE	N				N				FALSE	TRUE	3	0	0	0	100	100	300	300
Patient_327	TRUE	TRUE	TRUE	TRUE	EWS-FLI	TRUE	N	N	N	N	FALSE	TRUE	N				N				FALSE	TRUE	2	0	0	100	0	100	200	300
Patient_328	TRUE	TRUE	TRUE	TRUE	EWS-FLI	TRUE	N	YES	N	N	TRUE	TRUE	N				N				FALSE	TRUE	3	0	0	0	100	100	300	300
Patient_329	TRUE	TRUE	TRUE	TRUE	EWS-FLI	TRUE	N	YES	N	N	TRUE	TRUE	N				N				FALSE	TRUE	3	0	0	0	100	100	300	300
Patient_330	TRUE	TRUE	TRUE	TRUE	EWS-FLI	TRUE	N	N	N	N	FALSE	TRUE	N				N				FALSE	TRUE	3	0	0	0	100	100	300	300
Patient_331	TRUE	TRUE	TRUE	TRUE	EWS-FLI	TRUE	N	YES	N	N	TRUE	TRUE	N				N				FALSE	TRUE	3	0	0	0	100	100	300	300
Patient_332	TRUE	TRUE	TRUE	TRUE	EWS-FLI	TRUE	N	YES	YES	N	TRUE	TRUE	N				N				FALSE	TRUE	3	0	0	0	100	100	300	300
Patient_333	TRUE	TRUE	TRUE	TRUE	EWS-FLI	TRUE	YES	YES	YES	YES	TRUE	TRUE	N				N				FALSE	TRUE	3	0	0	0	100	100	300	300
Patient_334	TRUE	TRUE	TRUE	TRUE	EWS-FLI	TRUE	N	N	N	N	FALSE	TRUE	N				N				FALSE	TRUE	3	0	0	0	100	100	300	300
Patient_335	TRUE	TRUE	TRUE	TRUE	EWS-FLI	UNCALLABLE	-	-	-	-	FALSE	UNCALLABLE	-				-				FALSE	TRUE	3	0	0	0	100	100	300	300
Patient_336	TRUE	TRUE	TRUE	TRUE	EWS-FLI	TRUE	N	N	N	N	FALSE	TRUE	N				N				FALSE	TRUE	3	0	0	0	100	100	300	300
Patient_337	TRUE	TRUE	TRUE	TRUE	EWS-FLI	TRUE	N	N	YES	N	TRUE	TRUE	N				N				FALSE	TRUE	3	0	0	0	100	100	300	300
Patient_338	TRUE	TRUE	TRUE	TRUE	EWS-FLI	TRUE	YES	N	N	N	TRUE	TRUE	N				N				FALSE	TRUE	3	0	0	0	100	100	300	300
Patient_339	TRUE	TRUE	TRUE	TRUE	EWS-FLI	TRUE	N	N	N	N	FALSE	TRUE	N				N				FALSE	TRUE	3	0	0	0	100	100	300	300
Patient_340	TRUE	TRUE	TRUE	TRUE	EWS-FLI	TRUE	N	N	N	N	FALSE	TRUE	N				N				FALSE	TRUE	2	0	0	90	10	100	210	300
Patient_341	TRUE	TRUE	TRUE	TRUE	EWS-FLI	TRUE	N	YES	N	YES	TRUE	TRUE	N				N				FALSE	TRUE	3	0	0	0	100	100	300	300
Patient_342	TRUE	TRUE	TRUE	TRUE	EWS-FLI	TRUE	N	N	N	N	FALSE	TRUE	N				N				FALSE	TRUE	3	0	0	0	100	100	300	300
Patient_343	TRUE	TRUE	TRUE	TRUE	EWS-FLI	TRUE	N	N	N	N	FALSE	TRUE	N				N				FALSE	TRUE	3	0	0	0	100	100	300	300
Patient_344	TRUE	TRUE	TRUE	TRUE	EWS-FLI	TRUE	N	YES	YES	N	TRUE	TRUE	YES	c.524G>A	p.R175H	0.794118	N				FALSE	TRUE	3	0	0	0	100	100	300	300
Patient_345	TRUE	TRUE	TRUE	TRUE	EWS-FLI	TRUE	N	YES	N	N	TRUE	TRUE	N				N				FALSE	TRUE	3	0	0	0	100	100	300	300
Patient_346	TRUE	TRUE	TRUE	TRUE	EWS-ERG	TRUE	YES	YES	YES	N	TRUE	TRUE	N				N				FALSE	TRUE	3	0	0	0	100	100	300	300
Patient_347	TRUE	TRUE	TRUE	TRUE	EWS-FLI	TRUE	N	N	N	N	FALSE	TRUE	N				N				FALSE	TRUE	3	0	0	0	100	100	300	300
Patient_348	TRUE	TRUE	TRUE	TRUE	EWS-FLI	TRUE	N	YES	N	N	TRUE	TRUE	N				N				FALSE	TRUE	3	0	0	0	100	100	300	300
Patient_349	TRUE	TRUE	TRUE	TRUE	EWS-FLI	TRUE	YES	N	N	YES	TRUE	TRUE	N				N				FALSE	TRUE	3	0	0	0	100	100	300	300
Patient_350	TRUE	TRUE	TRUE	TRUE	EWS-FLI	TRUE	N	N	N	N	FALSE	TRUE	N				N				FALSE	TRUE	2	5	5	20	70	100	260	300
Patient_351	TRUE	TRUE	TRUE	TRUE	EWS-FLI	UNCALLABLE	-	-	-	-	FALSE	TRUE	N				N				FALSE	TRUE	1	10	80	10	0	100	100	300
Patient_352	TRUE	TRUE	TRUE	TRUE	EWS-FLI	TRUE	N	YES	N	N	TRUE	TRUE	N				N				FALSE	TRUE	2	10	10	40	40	100	210	300
Patient_353	TRUE	TRUE	TRUE	TRUE	EWS-FLI	TRUE	N	N	N	N	FALSE	TRUE	N				N				FALSE	TRUE	1	20	20	60	0	100	140	300
Patient_354	TRUE	TRUE	TRUE	TRUE	EWS-FLI	UNCALLABLE	-	-	-	-	FALSE	TRUE	N				N				FALSE	TRUE	1	20	60	20	0	100	100	300

## Sheet: Sheet1
PALHRR
PANHFH
PALKWI
PANFFP
PANNHP
PANPVP
PAMJWI
PAMTMG
PAMTBM
PANHDK
PALUCZ
PAMEPI
PALFXS
PANTZX
PALANV
PAMKMY
PALTWA
PAMZNI
PAMDTK
